# Supplementary material for: Australian black field crickets show changes in neural gene expression associated with socially-induced morphological, life-history, and behavioral plasticity
Source: BMC Genomics. 2016 Oct 24;17:827. doi: 10.1186/s12864-016-3119-y (PMC5078956; doi:10.1186/s12864-016-3119-y)
Supplement: Supplementary file 3 — Supplementary Excel file (XLSX 29 kb) [file 12864_2016_3119_MOESM3_ESM.xlsx]

## Sheet: All Genes
x	expressed					Early					Late
x	uniquely expressed					Silent		Calling			Silent		Calling
FlyBase Reference	Gene Name	Gene abbreviation	Role	Effect of expression		Male	Female	Male	Female		Male	Female	Male	Female		FlyBase webstie	References
FBgn0264975	Neuroglian	Nrg	Mating/Courtship	Positive		x					x					http://flybase.org/reports/FBgn0264975.html	(Yamamoto et al., 2006)	(Carhan et al., 2005)
FBgn0001128	Glycerol 3 phosphate dehydrogenase	Gpdh	Energy (Flight)	Positive		x										http://flybase.org/reports/FBgn0001128.html	(Merritt et al., 2006)
FBgn0263220	Hyperkinetic	Hk	Energy (Flight)	Positive		x										http://flybase.org/reports/FBgn0263220.html	(Wilson et al., 1998)
FBgn0003210	Ruby	Rb	Lifespan	Positive							x					http://flybase.org/reports/FBgn0003210.html	(Simonsen et al., 2007)
FBgn0024846	p38b MAP kinase	p38b	Lifespan	Positive							x					http://flybase.org/reports/FBgn0024846.html	(Vrailas-Mortimer et al., 2011)	(Ryabinina et al., 2006)
FBgn0028479	Mitochondrial trifunctional protein α subunit	Mtpα	Lifespan	Positive							x					http://flybase.org/reports/FBgn0028479.html	(Kishita et al., 2012)	(Campos et al., 2010)
FBgn0243512	puckered	puc	Lifespan	Positive		x										http://flybase.org/reports/FBgn0243512.html	(Wang et al., 2003)	(Wu et al., 2009)	(Libert et al., 2008)	(Ramet et al., 2002)	(Bosch et al., 2005)
FBgn0000273	cAMP-dependent protein kinase 1	Pka-C1	Learning/Memory	Positive		x										http://flybase.org/reports/FBgn0000273.html	(Levine et al., 1994)	(Horiuchi et al., 2008)	(Li et al., 1996)	(Skoulakis et al., 1993)
FBgn0261793	TATA box binding protein-related factor 2	Trf2	Growth (Ecdysone)	Positive							x					http://flybase.org/reports/FBgn0261793.html	(Bashirullah et al., 2007)
FBgn0001078	ftz transcription factor 1	ftz-f1	Growth (JH)	Positive		x										http://flybase.org/reports/FBgn0001078.html	(Dubrovsky et al., 2011)
FBgn0004034	yellow	y	Mating/Courtship	Positive							x					http://flybase.org/reports/FBgn0004034.html	(Drapeau et al., 2006)
FBgn0020618	Receptor of activated protein kinase C 1	Rack1	Gametogenesis	Positive							x					http://flybase.org/reports/FBgn0020618.html	(Kadrmas et al., 2007)
FBgn0002121	lethal (2) giant larvae	gl	Learning/Memory	Positive				x								http://flybase.org/reports/FBgn0002121.html	Has effects on neurogenesis and neursystem development (26 biological processes
FBgn0004373	four wheel drive	fwd	Lifespan/Gametogenesis	Positive				x								http://flybase.org/reports/FBgn0004373.html	(Landis et al., 2003)	(Polevoy et al., 2009)	(Giansanti et al., 2007)	(Brill et al., 2000)
FBgn0001624	discs large 1	dlg1	Mating/Courtship	Positive				x								http://flybase.org/reports/FBgn0001624.html	(Mendoza-Topaz et al., 2008)
FBgn0020279	lingerer	lig	Mating/Courtship	Positive									x			http://flybase.org/reports/FBgn0020279.html	(Kuniyoshi et al., 2002)
FBgn0086904	Nascent polypeptide associated complex protein alpha subunit	Nacα	Gametogenesis	Positive									x			http://flybase.org/reports/FBgn0086904.html	(Perrimon et al., 1996)
FBgn0250786	Chromodomain-helicase-DNA-binding protein 1	Chd1	Gametogenesis	Positive									x			http://flybase.org/reports/FBgn0250786.html	(McDaniel et al., 2008)	(Konev et al., 2007)
FBgn0037248	spargel	srl	Energy	Positive									x			http://flybase.org/reports/FBgn0037248.html	(Rera et al., 2011)	(Tiefenböck et al., 2010)
FBgn0011211	bellwether	blw	Growth	Positive			x									http://flybase.org/reports/FBgn0011211.html	(Galloni and Edgar, 1999)
FBgn0034970	yorkie	yki	Growth	Positive			x									http://flybase.org/reports/FBgn0034970.html	(Nolo et al., 2006)	(Oh and Irvine, 2011)	(Oh et al., 2009)	(Goulev et al., 2008)
FBgn0037203	slimfast	slif	Growth	Positive								x				http://flybase.org/reports/FBgn0037203.html	(Colombani et al., 2003)
FBgn0010052	Juvenile hormone esterase	Jhe	Growth (JH)/Mating	Positive			x									http://flybase.org/reports/FBgn0010052.html	(Ellis and Carney, 2010)	(Campbell et al., 1992)
FBgn0002566	light	lt	Lifespan	Negative			x									http://flybase.org/reports/FBgn0002566.html	(Simonsen et al., 2007)
FBgn0004657	myospheroid	mys	Lifespan	Negative			x									http://flybase.org/reports/FBgn0004657.html	(Goddeeris et al., 2003)
FBgn0010213	Superoxide dismutase 2 (Mn)	sod2	Lifespan	Negative			x									http://flybase.org/reports/FBgn0010213.html	(Mockett et al., 1999)
FBgn0052672	Autophagy-related 8a	Atg8a	Lifespan	Negative			x									http://flybase.org/reports/FBgn0052672.html	(Bai et al., 2013)
FBgn0023023	Collapsin Response Mediator Protein	CRMP	Learning/Memory	Positive			x									http://flybase.org/reports/FBgn0023023.html	(Morris et al., 2012)
FBgn0261788	Ankyrin 2	Ank2	Learning/Memory	Positive			x									http://flybase.org/reports/FBgn0261788.html	(Iqbal et al., 2013)
FBgn0262739	Argonaute-1	AGO1	Learning/Memory	Positive			x									http://flybase.org/reports/FBgn0262739.html	(McCann et al., 2011)
FBgn0053126	Neural Lazarillo	Nlaz	Lifespan	Positive								x				http://flybase.org/reports/FBgn0053126.html	(Hull-Thompson et al., 2009)
FBgn0004797	midway	mdy	Gametogenesis	Positive								x				http://flybase.org/reports/FBgn0004797.html	(Schupbach and Wieschaus, 1991)
FBgn0005626	pale	ple	Courtship	Positive								x				http://flybase.org/reports/FBgn0005626.html	(Liu et al., 2009)
FBgn0029095	arouser	aru	Learning/Memory	Positive					x							http://flybase.org/reports/FBgn0029095.html	(Laferriere et al., 2011)
FBgn0086687	Desaturase 1	Desat1	Mating/Courtship	Positive					x							http://flybase.org/reports/FBgn0086687.html	(Marcillac et al., 2005)	(Houot et al., 2012)
FBgn0014010	Rab5	Rab5	Gametogenesis	Positive					x							http://flybase.org/reports/FBgn0014010.html	(Compagnon et al., 2009)
FBgn0020299	stumps	stumps	Gametogenesis	Positive					x							http://flybase.org/reports/FBgn0020299.html	(Perrimon et al., 1996)
FBgn0261437	COP9 signalosome subunit 8	CSN8	Gametogenesis	Positive					x							http://flybase.org/reports/FBgn0261437.html	(Oren-Giladi et al., 2008)
FBgn0010263	RNA-binding protein 9	Rbp9	Gametogenesis	Positive					x							http://flybase.org/reports/FBgn0010263.html	(Jeong and Kim-Ha, 2004)
FBgn0031390	tho2	tho2	Gametogenesis	Positive										x		http://flybase.org/reports/FBgn0031390.html	(Jagut et al., 2013)
FBgn0086676	spinster	spin	Gametogenesis	Positive										x		http://flybase.org/reports/FBgn0086676.html	(Dermaut et al., 2005)	(Nakano et al., 2001)
FBgn0025352	Thiolase	Thiolase	Lifespan (Energy)	Positive										x		http://flybase.org/reports/FBgn0025352.html	(Kishita et al., 2012)
FBgn0030718	NADH dehydrogenase (ubiquinone) 20 kDa subunit	ND-20	Lifespan (Energy)	Positive										x		http://flybase.org/reports/FBgn0030718.html	(Copeland et al., 2009)
FBgn0261955	knockdown	kdn	Energy	Positive										x		http://flybase.org/reports/FBgn0261955.html	FlyBase Curators, Swiss-Prot Project Members, InterPro Project Members, (2004-). Gene Ontology annotation in FlyBase through association of InterPro records with GO terms.
FBgn0036448	myopic	mop	Growth	Positive										x		http://flybase.org/reports/FBgn0036448.html	(Gilbert et al., 2011)
FBgn0012051	Calpain-A	CalpA	Lifespan	-					x		x					http://flybase.org/reports/FBgn0012051.html	(Paik et al., 2012)
FBgn0010825	Grunge	Gug	Aggression	-					x				x			http://flybase.org/reports/FBgn0010825.html
FBgn0005630	longitudinals lacking	lola	Aggression	-							x			x		http://flybase.org/reports/FBgn0005630.html
FBgn0000042	Actin 5C	Act5C	Aggression	-							x	x				http://flybase.org/reports/FBgn0000042.html
FBgn0030699		CG8578	Growth (Ecdysone)	-				x			x					http://flybase.org/reports/FBgn0030699.html
FBgn0041092	taiman	tai	Growth (Ecdysone)	-							x	x				http://flybase.org/reports/FBgn0041092.html
FBgn0086675	found in neurons	fne	Courtship	-								x	x			http://flybase.org/reports/FBgn0086675.html
FBgn0086355	Triose phosphate isomerase	Tpi	Lifespan	-		x		x								http://flybase.org/reports/FBgn0086355.html
FBgn0004907	14-3-3ζ	Leonardo	Learning/Memory	-		x			x							http://flybase.org/reports/FBgn0004907.html
FBgn0004581	benign gonial cell neoplasm	bgcn	Gametogenesis	-		x	x									http://flybase.org/reports/FBgn0004581.html
FBgn0053526	PNUTS	PNUTS	Growth	-							x		x			http://flybase.org/reports/FBgn0053526.html
FBgn0264607	Calcium/calmodulin-dependent protein kinase II	CaMKII	Learning/Memory	-				x			x					http://flybase.org/reports/FBgn0264607.html
FBgn0001942	Eukaryotic initiation factor 4a	elF-4a	Gametogenesis	-					x				x			http://flybase.org/reports/FBgn0001942.html
FBgn0005536	Myosin binding subunit	Mbs	Gametogenesis	-							x	x	x			http://flybase.org/reports/FBgn0005536.html
FBgn0003520	staufen	stau	Learning/Memory	-			x		x			x		x		http://flybase.org/reports/FBgn0003520.html
FBgn0014141	cheerio	cher	Learning/Memory	-		x	x				x	x				http://flybase.org/reports/FBgn0014141.html
FBgn0029870	Mitochondrial assembly regulatory factor	Marf	Energy	-			x	x				x	x			http://flybase.org/reports/FBgn0029870.html
FBgn0263396	squid	sqd	Gametogenesis	-		x	x				x			x		http://flybase.org/reports/FBgn0263396.html
FBgn0002921	Na pump α subunit	Atpα	Lifespan	-		x		x	x		x	x	x			http://flybase.org/reports/FBgn0002921.html
FBgn0264695	Myosin heavy chain	Mhc	Energy (Flight)	-		x		x	x		x	x	x	x		http://flybase.org/reports/FBgn0264695.html
FBgn0263006	Calcium ATPase at 60A	Ca-P60A	Energy (Flight)	-			x	x	x			x	x	x		http://flybase.org/reports/FBgn0263006.html
FBgn0000667	α actinin	Actn	Energy (Flight)	-		x	x		x		x	x	x	x		http://flybase.org/reports/FBgn0000667.html

## Sheet: Transcription Factors
Day	Group	FlyBase Reference	Unique	Common Name	Gene abbreviation	Role	Website	Reference
Day 3	Silent	FBgn0000568	Yes	Ecdysone-induced protein 75B	Eip75B	Growth (Ecdysone)	http://flybase.org/reports/FBgn0000568.html	(Bialecki et al., 2002)
Day 3	Silent	FBgn0003964	Yes	ultraspiracle	usp	Growth (Ecdysone)/Neuronal development/muscle development	http://flybase.org/reports/FBgn0003964.html	(Beck et al., 2009)
Day 3	Silent	FBgn0002723	No	Methoprene-tolerant	Met	Growth	http://flybase.org/reports/FBgn0002723.html	(Abdou et al., 2011)
Day 3	Silent	FBgn0038197	Yes	forkhead box	foxo	Lifespan	http://flybase.org/reports/FBgn0038197.html	(Hwangbo et al., 2004)	(Giannakou et al., 2004)
Day 3	Silent	FBgn0032210	No	cylindromatosis ortholog	CYLD	Lifespan	http://flybase.org/reports/FBgn0032210.html	(Xue et al., 2007)
Day 3	Silent	FBgn0000287	Yes	spalt-related	salr	Neurogenesis	http://flybase.org/reports/FBgn0000287.html	(Neumüller et al., 2011)	(Si-Dong et al., 2003)	(Dong et al., 2002)
Day 13	Silent	FBgn0000575	Yes	extra macrochaetae	emc	Neurogenesis/aggression/gametogenesis	http://flybase.org/reports/FBgn0000575.html	(Yamamoto et al., 2008)	(Edwards et al., 2009)	(Castrillon et al., 1993)
Day 13	Silent	FBgn0039044	No	p53	p53	Development/Lifespan/Neurogenesis	http://flybase.org/reports/FBgn0039044.html	(Bauer et al., 2005)	(Bauer et al., 2005)	(Ouyang et al., 2011)
Day 13	Silent	FBgn0000210	Yes	broad	br	Growth/development	http://flybase.org/reports/FBgn0000210.html	(Sempere et al., 2002)
Day 3	Calling	FBgn0010328	Yes	without children	woc	Growth/Neurogenesis	http://flybase.org/reports/FBgn0010328.html	(Neumüller et al., 2011)
Day 3	Calling	FBgn0020238	Yes	14-3-3ε	14-3-3ε	Growth/Neurogenesis	http://flybase.org/reports/FBgn0020238.html	(Nielsen et al., 2008)	(Yang and Terman, 2012)
Day 3	Calling	FBgn0000212	Yes	brahma	brm	Neurogenesis	http://flybase.org/reports/FBgn0000212.html	(Neumüller et al., 2011)
Day 3	Calling	FBgn0004198	No	cut	ct	Neurogenesis	http://flybase.org/reports/FBgn0004198.html	(Komiyama and Luo, 2007)	(Jinushi-Nakao et al., 2007)	(Ebacher et al., 2007)
Day 3	Calling	FBgn0010300	Yes	brain tumor	brat	Neurogenesis	http://flybase.org/reports/FBgn0010300.html	(Neumüller et al., 2011)	(Zhu et al., 2011)	(Bello et al., 2006)	(Shi et al., 2013)
Day 3	Calling	FBgn0040268	Yes	Topoisomerase 3α	Top3α	Development	http://flybase.org/reports/FBgn0040268.html	(Gerhold et al., 2011)
Day 13	Calling	FBgn0004652	No	fruitless	fru	Male behaviour (aggression/courtship)/Neurogenesis	http://flybase.org/reports/FBgn0004652.html	(Chan and Kravitz, 2007)
Day 13	Calling	FBgn0010328	Yes	without children	woc	Growth/Neurogenesis	http://flybase.org/reports/FBgn0010328.html	(Neumüller et al., 2011)
Day 13	Calling	FBgn0002723	No	Methoprene-tolerant	Met	Development	http://flybase.org/reports/FBgn0002723.html	(Flatt and Kawecki, 2004)
Day 13	Calling	FBgn0022764	Yes	Sin3A	Sin3A	Neurogenesis	http://flybase.org/reports/FBgn0022764.html	(Parrish et al., 2006)
Day 13	Calling	FBgn0000413	Yes	daughterless	da	Neurogenesis/Reproduction	http://flybase.org/reports/FBgn0267821.html	(Neumüller et al., 2011)	(Smith et al., 2002)
Day 13	Calling	FBgn0003483	Yes	spindle E	spn-E	Reproduction	http://flybase.org/reports/FBgn0003483.html	(Gonzalez-Reyes et al., 1997)	(Kennerdell et al., 2002)
Day 13	Calling	FBgn0004924	No	Topoisomerase 1	Top1	Reproduction	http://flybase.org/reports/FBgn0004924.html	(Zhang et al., 2000)
Day 3	Females	FBgn0004652	No	fruitless	fru	Male behaviour (aggression/courtship)/Neurogenesis	http://flybase.org/reports/FBgn0004652.html	(Chan and Kravitz, 2007)
Day 3	Females	FBgn0004859	Yes	cubitus interruptus	ci	Neurogenesis/Reproduction	http://flybase.org/reports/FBgn0004859.html	(Parrish et al., 2006)
Day 3	Females	FBgn0020306	Yes	domino	dom	Neurogenesis/Reproduction	http://flybase.org/reports/FBgn0020306.html	(Neumüller et al., 2011)
Day 3	Females	FBgn0039044	No	p53	p53	Lifespan	http://flybase.org/reports/FBgn0039044.html	Bauer et al., 2005
Day 3	Females	FBgn0040305	Yes	Metal response element-binding Transcription Factor-1	MTF-1	Response to metals	http://flybase.org/reports/FBgn0040305.html	(Selvaraj et al., 2005)
Day 13	Females	FBgn0030699	Yes	CG8578	CG8578	Adult muscle development (little known)	http://flybase.org/reports/FBgn0030699.html	(Schnorrer et al., 2010)
Day 13	Females	FBgn0016694	Yes	PAR-domain protein 1	Pdp1	Growth	http://flybase.org/reports/FBgn0016694.html	(Reddy et al., 2006)
Day 13	Females	FBgn0004907	Yes	14-3-3ζ	14-3-3ζ	Learning/Signalling	http://flybase.org/reports/FBgn0004907.html	(Philip et al., 2001)	(Yano et al., 2006)
Day 13	Females	FBgn0004198	No	cut	ct	Neurogenesis/Reproduction	http://flybase.org/reports/FBgn0004198.html	(Komiyama and Luo, 2007)	(Jinushi-Nakao et al., 2007)	(Ebacher et al., 2007)
Day 13	Females	FBgn0020306	Yes	domino	dom	Neurogenesis/Reproduction	http://flybase.org/reports/FBgn0020306.html	(Neumüller et al., 2011)	(Ruhf et al., 2001)
Day 3	Males	FBgn0003396	Yes	schnurri	shn	Growth/Neurogenesis	http://flybase.org/reports/FBgn0003396.html	(Iyer et al., 2013)	(Dubnau et al., 2003)
Day 3	Males	FBgn0004924	No	Topoisomerase 1	Top1	Reproduction	http://flybase.org/reports/FBgn0004924.html	(Zhang et al., 2000)
Day 13	Males	FBgn0002932	Yes	neuralized	neur	Neurogenesis/aggression	http://flybase.org/reports/FBgn0002932.html	(Edwards et al., 2009)
Day 13	Males	FBgn0053526	Yes	PNUTS	PNUTS	Development (little known)	http://flybase.org/reports/FBgn0053526.html	(Ciurciu et al., 2013)
Day 13	Males	FBgn0032210	No	cylindromatosis ortholog	CYLD	Lifespan	http://flybase.org/reports/FBgn0032210.html	(Xue et al., 2007)
Day 13	Males	FBgn0000810	Yes	female sterile (1) K10	fs(1)K10	reproduction	http://flybase.org/reports/FBgn0000810.html	(Deng and Lin, 2001)	(Dobens and Raftery, 2000)	(Wieschaus et al., 1978)
